# Supplementary material for: Preparation and Characterization of Cellulose Nanocrystals from Bamboos and Their Application in Cassava Starch-Based Film
Source: Polymers (Basel). 2023 Jun 8;15(12):2622. doi: 10.3390/polym15122622 (PMC10301340; doi:10.3390/polym15122622)
Supplement: Supplementary file 1 [file polymers-15-02622-s001.zip]

Archive with 1 entries (1 files):
- polymers-2346283-supplementary.pdf
